# Supplementary material for: Alzheimer’s disease plasma biomarkers are associated with cognitive performance among Hispanic/Latino adults
Source: Commun Med (Lond). 2025 Dec 15;6:33. doi: 10.1038/s43856-025-01295-7 (PMC12815935; doi:10.1038/s43856-025-01295-7)
Supplement: Supplementary file 4 — Supplementary Data 1 [file 43856_2025_1295_MOESM4_ESM.xlsx]

## Sheet: S1. Demographics reg
		Global cognition	B-SEVLT-Sum	B-SEVLT-Recall	Word Fluency	Digit Symbol Substitution
		b[CI95]	b[CI95]	b[CI95]	b[CI95]	b[CI95]
Age		-0.03 [-0.04;-0.03]	-0.04 [-0.04;-0.03]	-0.04 [-0.04;-0.03]	-0.01 [-0.02;-0.01]	-0.05 [-0.05;-0.04]
	p	4.76e-62	1.27e-44	2.92e-46	1.39e-06	4e-76
Sex
	Female	ref	ref	ref	ref	ref
	Male	-0.23 [-0.28;-0.18]	-0.42 [-0.48;-0.35]	-0.36 [-0.43;-0.29]	-0.01 [-0.09;0.06]	-0.13 [-0.19;-0.07]
	p	1.67e-19	6.84e-33	1.13e-22	0.686	3.76e-05
Education
	Less than HS	ref	ref	ref	ref	ref
	HS or equivalent	0.35 [0.29;0.41]	0.23 [0.14;0.31]	0.17 [0.08;0.26]	0.51 [0.42;0.60]	0.49 [0.42;0.57]
	p	5.17e-26	4.05e-07	0.0004	3.35e-26	1.76e-33
	More than HS	0.66 [0.61;0.72]	0.52 [0.44;0.60]	0.37 [0.29;0.45]	0.81 [0.73;0.90]	0.96 [0.89;1.03]
	p	2.07e-82	3.59e-32	3.2e-20	1.86e-62	3.8e-102
Hispanic/Latino background
	Dominican	-0.45 [-0.54;-0.36]	-0.38 [-0.49;-0.28]	-0.40 [-0.51;-0.29]	-0.30 [-0.42;-0.18]	-0.71 [-0.81;-0.61]
	p	5.23e-22	7.56e-13	1.15e-12	2.04e-06	2.53e-36
	Central American	-0.17 [-0.26;-0.08]	0.02 [-0.11;0.15]	-0.04 [-0.16;0.08]	-0.15 [-0.26;-0.03]	-0.52 [-0.63;-0.41]
	p	0.000114	0.729	0.52	0.0118	1.62e-20
	Cuban	-0.14 [-0.22;-0.07]	-0.02 [-0.12;0.07]	-0.11 [-0.21;-0.00]	-0.21 [-0.30;-0.11]	-0.24 [-0.33;-0.15]
	p	9.53e-05	0.634	0.04	1.66e-05	1.03e-07
	Mexican	ref	ref	ref	ref	ref
	Puerto Rican	-0.32 [-0.39;-0.25]	-0.49 [-0.59;-0.40]	-0.47 [-0.56;-0.37]	-0.21 [-0.31;-0.12]	-0.10 [-0.19;-0.00]
	p	4.52e-19	3.94e-24	1.18e-20	7.91e-06	0.0428
	South American	-0.02 [-0.14;0.10]	0.08 [-0.08;0.25]	0.03 [-0.13;0.20]	-0.08 [-0.23;0.08]	-0.14 [-0.26;-0.02]
	p	0.741	0.317	0.682	0.323	0.0195
	More than one/ other	-0.02 [-0.20;0.15]	0.01 [-0.22;0.24]	-0.04 [-0.23;0.15]	0.03 [-0.24;0.30]	-0.11 [-0.31;0.10]
	p	0.792	0.941	0.705	0.808	0.315
Note 1: Results are derived from survey-weighted linear regression models using data from SOL-INCA (unweighted n = 5,730).
Note 2: Global cognition score is average of z-scored domain-specific cognitive test scores (M[SD]=-0.00[0.79]).
Note 3: Values near zero may appear as ±0.00.
Note 4: The intercept is not shown as it does not have meaningful interpretation in our study (e.g., age=0 is outside the range of our target population).
Abbreviations: b = regression coefficient, B-SEVLT = Brief-Spanish English Verbal Learning Test, CI = confidence interval, HS=high school, ref = reference group
