# Supplementary material for: Alzheimer’s disease plasma biomarkers are associated with cognitive performance among Hispanic/Latino adults
Source: Commun Med (Lond). 2025 Dec 15;6:33. doi: 10.1038/s43856-025-01295-7 (PMC12815935; doi:10.1038/s43856-025-01295-7)
Supplement: Supplementary file 5 — Supplementary Data 2 [file 43856_2025_1295_MOESM5_ESM.xlsx]

## Sheet: S2. Main Associations
	M0	M1	M2	M3	M4	M5
	b[CI95]	b[CI95]	b[CI95]	b[CI95]	b[CI95]	b[CI95]
	Global Cognition
ln(Aβ42/40)	0.27 [0.14;0.41]	0.10 [-0.04;0.23]	0.13 [0.01;0.24]	0.11 [-0.01;0.23]	0.09 [-0.03;0.21]	0.09 [-0.03;0.21]
p-value	0.000116	0.159	0.038	0.0829	0.147	0.138
ln(pTau-181)	-0.29 [-0.36;-0.23]	-0.09 [-0.15;-0.03]	-0.08 [-0.13;-0.03]	-0.08 [-0.13;-0.02]	-0.06 [-0.12;-0.01]	-0.06 [-0.12;-0.01]
p-value	6.58e-17	0.00352	0.00251	0.00562	0.0235	0.0224
ln(NfL)	-0.34 [-0.41;-0.28]	-0.10 [-0.16;-0.04]	-0.10 [-0.15;-0.05]	-0.09 [-0.14;-0.04]	-0.07 [-0.12;-0.02]	-0.07 [-0.12;-0.02]
p-value	5.07e-24	0.00111	7.5e-05	0.000333	0.00487	0.00483
ln(GFAP)	-0.31 [-0.38;-0.24]	0.02 [-0.05;0.09]	-0.04 [-0.10;0.03]	-0.05 [-0.11;0.02]	-0.03 [-0.10;0.04]	-0.03 [-0.10;0.04]
p-value	1.05e-16	0.511	0.291	0.176	0.371	0.362
	B-SEVLT-Sum
ln(Aβ42/40)	0.31 [0.13;0.49]	0.12 [-0.05;0.30]	0.16 [0.00;0.32]	0.15 [-0.01;0.31]	0.13 [-0.04;0.29]	0.12 [-0.04;0.28]
p-value	0.000742	0.175	0.0447	0.0671	0.129	0.142
ln(pTau-181)	-0.36 [-0.44;-0.28]	-0.14 [-0.22;-0.07]	-0.10 [-0.17;-0.03]	-0.10 [-0.17;-0.03]	-0.09 [-0.16;-0.01]	-0.09 [-0.16;-0.01]
p-value	3.27e-18	6.95e-05	0.0039	0.00567	0.0201	0.0213
ln(NfL)	-0.40 [-0.47;-0.32]	-0.14 [-0.22;-0.07]	-0.11 [-0.18;-0.04]	-0.10 [-0.17;-0.03]	-0.08 [-0.15;-0.01]	-0.08 [-0.15;-0.01]
p-value	3.1e-21	0.000273	0.0015	0.00463	0.0276	0.0291
ln(GFAP)	-0.37 [-0.47;-0.27]	-0.02 [-0.11;0.08]	-0.10 [-0.19;-0.01]	-0.10 [-0.20;-0.01]	-0.09 [-0.18;0.01]	-0.09 [-0.18;0.01]
p-value	3.23e-13	0.732	0.0352	0.0266	0.0647	0.0743
	B-SEVLT-Recall
ln(Aβ42/40)	0.22 [0.03;0.40]	0.03 [-0.15;0.21]	0.04 [-0.13;0.21]	0.03 [-0.15;0.21]	0.01 [-0.17;0.18]	0.00 [-0.18;0.18]
p-value	0.0243	0.768	0.62	0.722	0.949	0.986
ln(pTau-181)	-0.36 [-0.45;-0.28]	-0.16 [-0.24;-0.08]	-0.11 [-0.19;-0.03]	-0.11 [-0.19;-0.03]	-0.09 [-0.17;-0.02]	-0.09 [-0.17;-0.01]
p-value	3.7e-17	0.000143	0.00459	0.00551	0.0187	0.0212
ln(NfL)	-0.36 [-0.44;-0.28]	-0.11 [-0.18;-0.03]	-0.08 [-0.15;-0.01]	-0.06 [-0.14;0.01]	-0.04 [-0.12;0.03]	-0.04 [-0.11;0.04]
p-value	1.93e-18	0.00699	0.02	0.0824	0.29	0.299
ln(GFAP)	-0.36 [-0.45;-0.27]	-0.02 [-0.11;0.07]	-0.08 [-0.17;0.01]	-0.07 [-0.16;0.01]	-0.06 [-0.15;0.03]	-0.05 [-0.14;0.04]
p-value	1.75e-13	0.646	0.085	0.0949	0.209	0.241
	Word Fluency
ln(Aβ42/40)	0.27 [0.07;0.46]	0.18 [-0.01;0.37]	0.20 [0.03;0.37]	0.17 [0.00;0.35]	0.16 [-0.01;0.33]	0.18 [0.01;0.34]
p-value	0.00651	0.0599	0.0204	0.0499	0.0619	0.0407
ln(pTau-181)	-0.12 [-0.21;-0.04]	-0.02 [-0.10;0.07]	-0.04 [-0.12;0.04]	-0.03 [-0.11;0.05]	-0.02 [-0.10;0.06]	-0.02 [-0.11;0.06]
p-value	0.00587	0.668	0.331	0.443	0.625	0.545
ln(NfL)	-0.18 [-0.25;-0.11]	-0.06 [-0.13;0.01]	-0.07 [-0.14;-0.01]	-0.07 [-0.14;-0.01]	-0.06 [-0.13;0.01]	-0.07 [-0.13;0.00]
p-value	7.83e-07	0.107	0.0316	0.0288	0.0754	0.0655
ln(GFAP)	-0.11 [-0.19;-0.02]	0.08 [-0.01;0.17]	0.05 [-0.04;0.13]	0.02 [-0.07;0.11]	0.03 [-0.06;0.12]	0.02 [-0.06;0.11]
p-value	0.0159	0.0833	0.312	0.658	0.487	0.584
	Digit Symbol Substitution
ln(Aβ42/40)	0.31 [0.14;0.48]	0.06 [-0.10;0.23]	0.10 [-0.04;0.24]	0.08 [-0.06;0.22]	0.07 [-0.08;0.21]	0.07 [-0.07;0.21]
p-value	0.000322	0.439	0.167	0.284	0.369	0.344
ln(pTau-181)	-0.33 [-0.42;-0.24]	-0.04 [-0.13;0.04]	-0.08 [-0.15;-0.02]	-0.07 [-0.14;-0.00]	-0.06 [-0.12;0.01]	-0.06 [-0.13;0.01]
p-value	9.54e-12	0.311	0.0167	0.0414	0.0984	0.0912
ln(NfL)	-0.44 [-0.52;-0.36]	-0.10 [-0.18;-0.02]	-0.14 [-0.20;-0.08]	-0.12 [-0.18;-0.07]	-0.11 [-0.17;-0.05]	-0.11 [-0.17;-0.05]
p-value	7.52e-25	0.0128	6.8e-06	3.95e-05	0.000217	0.000204
ln(GFAP)	-0.40 [-0.49;-0.32]	0.06 [-0.02;0.14]	-0.01 [-0.08;0.07]	-0.02 [-0.09;0.06]	0.00 [-0.07;0.07]	-0.00 [-0.07;0.07]
p-value	1.88e-19	0.172	0.877	0.682	0.981	0.975
Note 1: Results are derived from survey-weighted linear regression models using data from SOL-INCA (unweighted n = 5,730).
Note 2: Global cognition score is average of z-scored domain-specific cognitive test scores (M[SD]=-0.00[0.79]).
Note 3: M0 is an unadjusted model; M1 is adjusted for age; M2 is additionally adjusted for sex, education, Hispanic/Latino background, and field center; M3 is additionally adjusted for BMI, diabetes, hypertension, and dyslipidemia; M4 is additionally adjusted for CKD; and M5 is additionally adjusted for APOE ε4 genotype.
Note 4: Values near zero may appear as ±0.00.
Abbreviations: Aβ = amyloid-beta, b = regression coefficient, B-SEVLT = Brief-Spanish English Verbal Learning Test, CI = confidence interval, GFAP = glial fibrillary acidic protein, NfL= neurofilament light, pTau = phosphorylated tau
