# Supplementary material for: Alzheimer’s disease plasma biomarkers are associated with cognitive performance among Hispanic/Latino adults
Source: Commun Med (Lond). 2025 Dec 15;6:33. doi: 10.1038/s43856-025-01295-7 (PMC12815935; doi:10.1038/s43856-025-01295-7)
Supplement: Supplementary file 6 — Supplementary Data 3 [file 43856_2025_1295_MOESM6_ESM.xlsx]

## Sheet: S3. Age-Stratified
(i) <60 Years (N=2416)
	M0	M1	M2	M3	M4	M5
	b[CI95]	b[CI95]	b[CI95]	b[CI95]	b[CI95]	b[CI95]
	Global Cognition
ln(Aβ42/40)	0.14 [-0.10;0.37]		0.12 [-0.08;0.31]	0.10 [-0.09;0.29]	0.08 [-0.10;0.26]	0.08 [-0.10;0.26]
p-value	0.258		0.233	0.289	0.409	0.404
ln(pTau-181)	-0.04 [-0.13;0.04]		-0.05 [-0.12;0.02]	-0.04 [-0.11;0.03]	-0.03 [-0.10;0.04]	-0.03 [-0.10;0.04]
p-value	0.314		0.131	0.224	0.435	0.401
ln(NfL)	-0.13 [-0.21;-0.05]		-0.14 [-0.20;-0.08]	-0.12 [-0.18;-0.05]	-0.09 [-0.16;-0.03]	-0.09 [-0.16;-0.03]
p-value	0.002		1.05e-05	0.001	0.003	0.003
ln(GFAP)	0.06 [-0.03;0.16]		-0.05 [-0.14;0.04]	-0.04 [-0.13;0.06]	-0.03 [-0.12;0.07]	-0.03 [-0.12;0.07]
p-value	0.206		0.276	0.457	0.592	0.589
	B-SEVLT-Sum
ln(Aβ42/40)	0.15 [-0.13;0.43]		0.14 [-0.09;0.38]	0.14 [-0.10;0.37]	0.10 [-0.13;0.33]	0.10 [-0.13;0.33]
p-value	0.288		0.227	0.247	0.386	0.386
ln(pTau-181)	-0.09 [-0.19;0.02]		-0.06 [-0.16;0.04]	-0.05 [-0.14;0.05]	-0.03 [-0.13;0.07]	-0.03 [-0.13;0.07]
p-value	0.123		0.235	0.311	0.534	0.515
ln(NfL)	-0.15 [-0.26;-0.05]		-0.14 [-0.22;-0.05]	-0.12 [-0.21;-0.02]	-0.09 [-0.18;0.00]	-0.09 [-0.18;-0.00]
p-value	0.004		0.002	0.014	0.053	0.049
ln(GFAP)	0.04 [-0.08;0.16]		-0.09 [-0.20;0.03]	-0.07 [-0.18;0.05]	-0.06 [-0.17;0.06]	-0.06 [-0.17;0.06]
p-value	0.532		0.128	0.249	0.331	0.330
	B-SEVLT-Recall
ln(Aβ42/40)	0.02 [-0.28;0.33]		0.01 [-0.26;0.28]	-0.01 [-0.28;0.26]	-0.05 [-0.31;0.21]	-0.05 [-0.31;0.21]
p-value	0.872		0.950	0.953	0.714	0.719
ln(pTau-181)	-0.14 [-0.27;-0.01]		-0.11 [-0.22;0.00]	-0.10 [-0.20;0.01]	-0.08 [-0.18;0.03]	-0.08 [-0.19;0.03]
p-value	0.038		0.056	0.076	0.169	0.158
ln(NfL)	-0.09 [-0.21;0.03]		-0.08 [-0.18;0.02]	-0.05 [-0.16;0.05]	-0.02 [-0.11;0.08]	-0.02 [-0.11;0.08]
p-value	0.134		0.129	0.338	0.744	0.706
ln(GFAP)	0.09 [-0.04;0.22]		-0.02 [-0.15;0.11]	-0.00 [-0.14;0.13]	0.01 [-0.12;0.14]	0.01 [-0.12;0.14]
p-value	0.189		0.738	0.959	0.881	0.881
	Word Fluency
ln(Aβ42/40)	0.19 [-0.16;0.55]		0.15 [-0.14;0.45]	0.14 [-0.15;0.43]	0.13 [-0.15;0.41]	0.13 [-0.15;0.40]
p-value	0.282		0.305	0.351	0.375	0.366
ln(pTau-181)	0.05 [-0.06;0.17]		0.01 [-0.09;0.12]	0.02 [-0.08;0.13]	0.03 [-0.07;0.13]	0.03 [-0.08;0.13]
p-value	0.339		0.794	0.642	0.578	0.608
ln(NfL)	-0.11 [-0.21;-0.00]		-0.13 [-0.23;-0.02]	-0.11 [-0.22;-0.00]	-0.10 [-0.21;0.00]	-0.11 [-0.21;0.00]
p-value	0.046		0.016	0.045	0.056	0.052
ln(GFAP)	0.08 [-0.06;0.21]		-0.00 [-0.13;0.13]	0.01 [-0.12;0.14]	0.02 [-0.12;0.15]	0.02 [-0.12;0.15]
p-value	0.251		0.978	0.868	0.819	0.815
	Digit Symbol Substitution
ln(Aβ42/40)	0.18 [-0.11;0.47]		0.15 [-0.08;0.39]	0.14 [-0.10;0.37]	0.12 [-0.11;0.34]	0.12 [-0.10;0.34]
p-value	0.227		0.199	0.246	0.300	0.295
ln(pTau-181)	-0.01 [-0.13;0.11]		-0.06 [-0.16;0.03]	-0.05 [-0.15;0.04]	-0.04 [-0.14;0.06]	-0.04 [-0.14;0.05]
p-value	0.871		0.206	0.285	0.414	0.383
ln(NfL)	-0.16 [-0.27;-0.05]		-0.21 [-0.29;-0.13]	-0.19 [-0.27;-0.10]	-0.17 [-0.25;-0.09]	-0.17 [-0.25;-0.09]
p-value	0.005		6.64e-07	1.62e-05	3.42e-05	2.88e-05
ln(GFAP)	0.05 [-0.08;0.17]		-0.08 [-0.19;0.03]	-0.08 [-0.18;0.03]	-0.07 [-0.17;0.04]	-0.07 [-0.17;0.04]
p-value	0.455		0.133	0.173	0.219	0.218
(ii) 60-69 Years (N=2346)
	M0	M1	M2	M3	M4	M5
	b[CI95]	b[CI95]	b[CI95]	b[CI95]	b[CI95]	b[CI95]
	Global Cognition
ln(Aβ42/40)	0.18 [0.01;0.35]		0.20 [0.04;0.36]	0.17 [0.01;0.34]	0.18 [0.02;0.34]	0.17 [0.01;0.34]
p-value	0.041		0.014	0.036	0.030	0.034
ln(pTau-181)	-0.15 [-0.24;-0.06]		-0.15 [-0.23;-0.07]	-0.14 [-0.22;-0.06]	-0.14 [-0.22;-0.05]	-0.14 [-0.22;-0.05]
p-value	0.001		0.000194	0.001	0.001	0.001
ln(NfL)	-0.13 [-0.20;-0.05]		-0.13 [-0.19;-0.07]	-0.09 [-0.16;-0.03]	-0.10 [-0.16;-0.03]	-0.10 [-0.16;-0.03]
p-value	0.001		6.06e-05	0.004	0.006	0.006
ln(GFAP)	-0.00 [-0.12;0.12]		-0.03 [-0.12;0.07]	-0.03 [-0.12;0.06]	-0.03 [-0.12;0.07]	-0.02 [-0.12;0.07]
p-value	0.988		0.592	0.563	0.581	0.635
	B-SEVLT-Sum
ln(Aβ42/40)	0.18 [-0.05;0.41]		0.17 [-0.04;0.39]	0.16 [-0.05;0.38]	0.16 [-0.05;0.38]	0.15 [-0.06;0.37]
p-value	0.134		0.115	0.142	0.141	0.164
ln(pTau-181)	-0.13 [-0.24;-0.01]		-0.09 [-0.19;0.02]	-0.07 [-0.17;0.04]	-0.07 [-0.18;0.04]	-0.07 [-0.18;0.05]
p-value	0.031		0.113	0.207	0.237	0.250
ln(NfL)	-0.12 [-0.22;-0.02]		-0.10 [-0.18;-0.01]	-0.05 [-0.13;0.04]	-0.04 [-0.14;0.05]	-0.04 [-0.14;0.05]
p-value	0.017		0.021	0.301	0.350	0.361
ln(GFAP)	-0.01 [-0.19;0.16]		-0.08 [-0.22;0.07]	-0.06 [-0.20;0.09]	-0.06 [-0.20;0.09]	-0.05 [-0.19;0.09]
p-value	0.869		0.316	0.446	0.459	0.499
	B-SEVLT-Recall
ln(Aβ42/40)	0.13 [-0.13;0.39]		0.12 [-0.13;0.36]	0.12 [-0.13;0.37]	0.12 [-0.13;0.38]	0.11 [-0.14;0.36]
p-value	0.337		0.354	0.360	0.335	0.394
ln(pTau-181)	-0.16 [-0.29;-0.03]		-0.12 [-0.24;0.01]	-0.11 [-0.23;0.02]	-0.11 [-0.23;0.02]	-0.10 [-0.23;0.02]
p-value	0.017		0.060	0.093	0.096	0.106
ln(NfL)	-0.13 [-0.24;-0.03]		-0.12 [-0.21;-0.02]	-0.07 [-0.17;0.03]	-0.08 [-0.18;0.03]	-0.08 [-0.18;0.03]
p-value	0.014		0.018	0.149	0.152	0.161
ln(GFAP)	-0.05 [-0.19;0.09]		-0.08 [-0.20;0.05]	-0.05 [-0.17;0.07]	-0.05 [-0.18;0.07]	-0.04 [-0.16;0.08]
p-value	0.467		0.220	0.427	0.406	0.528
	Word Fluency
ln(Aβ42/40)	0.24 [0.00;0.49]		0.30 [0.07;0.52]	0.24 [0.01;0.47]	0.25 [0.03;0.47]	0.26 [0.04;0.48]
p-value	0.048		0.009	0.039	0.027	0.023
ln(pTau-181)	-0.15 [-0.27;-0.03]		-0.18 [-0.30;-0.07]	-0.17 [-0.28;-0.06]	-0.18 [-0.30;-0.06]	-0.18 [-0.30;-0.07]
p-value	0.013		0.001	0.002	0.002	0.002
ln(NfL)	-0.08 [-0.19;0.02]		-0.10 [-0.20;-0.00]	-0.08 [-0.18;0.01]	-0.09 [-0.19;0.00]	-0.10 [-0.19;0.00]
p-value	0.121		0.050	0.088	0.055	0.052
ln(GFAP)	0.08 [-0.06;0.21]		0.07 [-0.05;0.19]	0.03 [-0.08;0.15]	0.02 [-0.09;0.14]	0.02 [-0.10;0.14]
p-value	0.259		0.250	0.595	0.680	0.709
	Digit Symbol Substitution
ln(Aβ42/40)	0.18 [-0.02;0.37]		0.23 [0.05;0.41]	0.19 [0.02;0.37]	0.19 [0.01;0.37]	0.19 [0.02;0.37]
p-value	0.079		0.013	0.032	0.035	0.032
ln(pTau-181)	-0.17 [-0.27;-0.06]		-0.22 [-0.32;-0.13]	-0.20 [-0.29;-0.10]	-0.19 [-0.29;-0.09]	-0.19 [-0.29;-0.09]
p-value	0.002		4.55e-06	3.89e-05	0.000259	0.000256
ln(NfL)	-0.16 [-0.25;-0.08]		-0.20 [-0.27;-0.12]	-0.17 [-0.25;-0.10]	-0.16 [-0.24;-0.09]	-0.16 [-0.24;-0.09]
p-value	0.000225		2.33e-07	8.62e-06	4.4e-05	4.35e-05
ln(GFAP)	-0.01 [-0.14;0.12]		-0.02 [-0.13;0.09]	-0.03 [-0.14;0.08]	-0.01 [-0.12;0.10]	-0.01 [-0.13;0.10]
p-value	0.881		0.736	0.651	0.800	0.794
(iii) 70+ Years (N=968)
	M0	M1	M2	M3	M4	M5
	b[CI95]	b[CI95]	b[CI95]	b[CI95]	b[CI95]	b[CI95]
	Global Cognition
ln(Aβ42/40)	0.05 [-0.26;0.37]		0.12 [-0.13;0.36]	0.09 [-0.15;0.34]	0.05 [-0.21;0.30]	0.03 [-0.22;0.29]
p-value	0.743		0.344	0.460	0.716	0.804
ln(pTau-181)	-0.13 [-0.27;0.00]		-0.11 [-0.24;0.01]	-0.12 [-0.24;0.01]	-0.09 [-0.21;0.03]	-0.07 [-0.19;0.04]
p-value	0.054		0.079	0.069	0.153	0.222
ln(NfL)	-0.15 [-0.32;0.02]		-0.14 [-0.28;-0.01]	-0.16 [-0.29;-0.04]	-0.13 [-0.27;0.01]	-0.13 [-0.27;0.01]
p-value	0.090		0.042	0.011	0.065	0.065
ln(GFAP)	-0.15 [-0.32;0.02]		-0.19 [-0.35;-0.03]	-0.25 [-0.41;-0.09]	-0.21 [-0.37;-0.05]	-0.21 [-0.37;-0.05]
p-value	0.089		0.018	0.002	0.009	0.012
	B-SEVLT-Sum
ln(Aβ42/40)	0.14 [-0.29;0.58]		0.27 [-0.10;0.63]	0.24 [-0.13;0.61]	0.18 [-0.20;0.57]	0.14 [-0.23;0.51]
p-value	0.509		0.151	0.205	0.346	0.450
ln(pTau-181)	-0.30 [-0.46;-0.15]		-0.26 [-0.42;-0.10]	-0.27 [-0.43;-0.11]	-0.25 [-0.42;-0.08]	-0.23 [-0.39;-0.08]
p-value	0.000157		0.002	0.001	0.003	0.004
ln(NfL)	-0.28 [-0.48;-0.07]		-0.23 [-0.42;-0.05]	-0.27 [-0.45;-0.09]	-0.24 [-0.44;-0.04]	-0.24 [-0.43;-0.04]
p-value	0.008		0.014	0.003	0.019	0.018
ln(GFAP)	-0.27 [-0.48;-0.05]		-0.33 [-0.55;-0.11]	-0.41 [-0.61;-0.20]	-0.37 [-0.58;-0.15]	-0.36 [-0.57;-0.14]
p-value	0.014		0.003	0.000117	0.001	0.001
	B-SEVLT-Recall
ln(Aβ42/40)	0.03 [-0.35;0.40]		0.08 [-0.25;0.42]	0.06 [-0.30;0.41]	-0.01 [-0.37;0.34]	-0.06 [-0.40;0.28]
p-value	0.886		0.626	0.757	0.948	0.742
ln(pTau-181)	-0.24 [-0.41;-0.07]		-0.19 [-0.35;-0.02]	-0.20 [-0.36;-0.03]	-0.17 [-0.34;0.00]	-0.13 [-0.29;0.02]
p-value	0.005		0.024	0.020	0.050	0.097
ln(NfL)	-0.22 [-0.41;-0.03]		-0.18 [-0.36;-0.01]	-0.19 [-0.35;-0.03]	-0.15 [-0.33;0.03]	-0.15 [-0.32;0.02]
p-value	0.027		0.038	0.022	0.092	0.089
ln(GFAP)	-0.27 [-0.48;-0.07]		-0.31 [-0.52;-0.10]	-0.34 [-0.54;-0.15]	-0.31 [-0.52;-0.10]	-0.29 [-0.50;-0.07]
p-value	0.009		0.004	0.001	0.004	0.008
	Word Fluency
ln(Aβ42/40)	0.15 [-0.28;0.58]		0.19 [-0.17;0.54]	0.16 [-0.19;0.52]	0.12 [-0.23;0.47]	0.16 [-0.18;0.51]
p-value	0.491		0.307	0.370	0.507	0.360
ln(pTau-181)	0.01 [-0.19;0.20]		0.03 [-0.17;0.22]	0.03 [-0.16;0.22]	0.07 [-0.12;0.26]	0.07 [-0.11;0.25]
p-value	0.953		0.797	0.774	0.448	0.445
ln(NfL)	-0.04 [-0.22;0.14]		-0.05 [-0.20;0.11]	-0.08 [-0.23;0.07]	-0.03 [-0.19;0.13]	-0.03 [-0.19;0.13]
p-value	0.644		0.557	0.306	0.721	0.716
ln(GFAP)	-0.03 [-0.26;0.20]		-0.04 [-0.23;0.16]	-0.10 [-0.29;0.10]	-0.05 [-0.24;0.14]	-0.07 [-0.27;0.12]
p-value	0.792		0.727	0.325	0.605	0.459
	Digit Symbol Substitution
ln(Aβ42/40)	-0.11 [-0.49;0.28]		-0.05 [-0.36;0.25]	-0.07 [-0.38;0.24]	-0.10 [-0.42;0.22]	-0.12 [-0.45;0.21]
p-value	0.588		0.737	0.648	0.542	0.491
ln(pTau-181)	-0.03 [-0.24;0.18]		-0.07 [-0.24;0.09]	-0.07 [-0.24;0.09]	-0.04 [-0.20;0.11]	-0.03 [-0.19;0.13]
p-value	0.788		0.375	0.376	0.586	0.701
ln(NfL)	-0.07 [-0.30;0.15]		-0.12 [-0.29;0.05]	-0.14 [-0.30;0.01]	-0.11 [-0.29;0.06]	-0.11 [-0.28;0.06]
p-value	0.529		0.156	0.076	0.210	0.213
ln(GFAP)	-0.03 [-0.25;0.20]		-0.09 [-0.27;0.08]	-0.13 [-0.31;0.04]	-0.09 [-0.27;0.08]	-0.09 [-0.27;0.09]
p-value	0.826		0.292	0.140	0.295	0.319
Note 1: Results are derived from survey-weighted linear regression models using data from SOL-INCA (unweighted n = 5,730).
Note 2: Global cognition score is average of z-scored domain-specific cognitive test scores (M[SD]=-0.00[0.79]).
Note 3: M0 is an unadjusted model; M1 (age-adjusted model in the main analysis) is omitted; M2 is adjusted for sex, education, Hispanic/Latino background, and field center; M3 is additionally adjusted for BMI, diabetes, hypertension, and dyslipidemia; M4 is additionally adjusted for CKD; and M5 is additionally adjusted for APOE ε4 genotype.
Note 4: Values near zero may appear as ±0.00.
Abbreviations: Aβ = amyloid-beta, b = regression coefficient, B-SEVLT = Brief-Spanish English Verbal Learning Test, CI = confidence interval, GFAP = glial fibrillary acidic protein, NfL= neurofilament light, pTau = phosphorylated tau
