# Supplementary material for: Alzheimer’s disease plasma biomarkers are associated with cognitive performance among Hispanic/Latino adults
Source: Commun Med (Lond). 2025 Dec 15;6:33. doi: 10.1038/s43856-025-01295-7 (PMC12815935; doi:10.1038/s43856-025-01295-7)
Supplement: Supplementary file 7 — Supplementary Data 4 [file 43856_2025_1295_MOESM7_ESM.xlsx]

## Sheet: S4. Descriptives by cogStatus
By Cognitive status		Cognitively unimpaired (N=5031)	MCI (N=539)
		Mean (SD)	Mean (SD)	P-value
Age		63.0 (8.0)	66.2 (8.6)	3.23e-08
		N (%)	N (%)	P-value
Sex
	Female	3192 (53.1)	368 (58.3)	0.128
	Male	1839 (46.9)	171 (41.7)
Education
	Less than HS	1999 (36.4)	270 (48.5)	0.0002558
	HS or equivalent	1050 (20.7)	97 (17.6)
	More than HS	1982 (42.9)	172 (33.9)
Hispanic/Latino background
	Dominican	434 (9.0)	46 (8.9)	0.172
	Central American	505 (7.4)	58 (8.6)
	Cuban	879 (27.2)	73 (21.2)
	Mexican	1965 (33.2)	208 (31.4)
	Puerto Rican	793 (14.4)	107 (20.1)
	South American	363 (5.2)	37 (5.4)
	More than one/ other	92 (3.7)	10 (4.4)
BMI
	Underweight	21 (0.4)	5 (1.9)	0.021
	Normal	789 (16.6)	76 (17.3)
	Overweight	2023 (41.2)	210 (37.3)
	Obese	2198 (41.9)	248 (43.5)
Diabetes status
	Normal glucose regulation	891 (16.9)	58 (10.9)	1.68e-07
	Impaired glucose tolerance	2428 (49.4)	223 (39.4)
	Diabetes	1712 (33.7)	258 (49.8)
Hypertension status
	No	2318 (43.9)	169 (24.1)	2.58e-12
	Yes	2713 (56.1)	370 (75.9)
Dyslipidemia status
	No	3259 (62.7)	353 (66.8)	0.184
	Yes	1772 (37.3)	186 (33.2)
CKD status
	No	4301 (83.8)	413 (74.3)	0.0001021
	Yes	730 (16.2)	126 (25.7)
APOE ε4 genotype
	ε4 negative	3936 (78.1)	420 (78.5)	0.869
	≥1 ε4 allele	1095 (21.9)	119 (21.5)
Note 1: Results are derived using data from SOL-INCA (unweighted n = 5,730).
Note 2: All reported values are weighted to represent the SOL-INCA target population, except for unweighted sample sizes (N).
Abbreviations: APOE = Apolipoprotein E, ε = allele, BMI = body mass index, CKD = chronic kidney disease, MCI = mild cognitive impairment, SD = standard deviation
