# Supplementary material for: Alzheimer’s disease plasma biomarkers are associated with cognitive performance among Hispanic/Latino adults
Source: Commun Med (Lond). 2025 Dec 15;6:33. doi: 10.1038/s43856-025-01295-7 (PMC12815935; doi:10.1038/s43856-025-01295-7)
Supplement: Supplementary file 8 — Supplementary Data 5 [file 43856_2025_1295_MOESM8_ESM.xlsx]

## Sheet: S5. CogStatus_Stratified
(i) Cognitively unimpaired (N=5031)
	M0	M1	M2	M3	M4	M5
	b[CI95]	b[CI95]	b[CI95]	b[CI95]	b[CI95]	b[CI95]
	Global Cognition
ln(Aβ42/40)	0.24 [0.10;0.39]	0.08 [-0.06;0.23]	0.11 [-0.01;0.23]	0.10 [-0.03;0.23]	0.08 [-0.05;0.20]	0.08 [-0.05;0.21]
p-value	0.001	0.266	0.079	0.125	0.233	0.216
ln(pTau-181)	-0.21 [-0.28;-0.15]	-0.02 [-0.08;0.04]	-0.01 [-0.06;0.04]	-0.01 [-0.06;0.04]	0.01 [-0.04;0.06]	0.01 [-0.04;0.06]
p-value	6.58e-10	0.567	0.614	0.613	0.750	0.789
ln(NfL)	-0.27 [-0.34;-0.21]	-0.05 [-0.11;0.01]	-0.06 [-0.10;-0.01]	-0.05 [-0.09;0.00]	-0.02 [-0.07;0.03]	-0.02 [-0.07;0.03]
p-value	5.97e-17	0.132	0.029	0.059	0.355	0.340
ln(GFAP)	-0.25 [-0.32;-0.18]	0.07 [-0.00;0.14]	0.01 [-0.06;0.08]	0.01 [-0.06;0.07]	0.02 [-0.04;0.09]	0.02 [-0.04;0.09]
p-value	1.56e-11	0.067	0.774	0.878	0.500	0.520
	B-SEVLT-Sum
ln(Aβ42/40)	0.27 [0.08;0.46]	0.09 [-0.09;0.28]	0.13 [-0.03;0.29]	0.12 [-0.04;0.29]	0.09 [-0.08;0.26]	0.09 [-0.08;0.26]
p-value	0.005	0.330	0.123	0.150	0.282	0.287
ln(pTau-181)	-0.28 [-0.37;-0.20]	-0.07 [-0.14;0.01]	-0.03 [-0.10;0.04]	-0.03 [-0.10;0.04]	-0.01 [-0.08;0.07]	-0.00 [-0.08;0.07]
p-value	1.71e-10	0.092	0.462	0.407	0.888	0.901
ln(NfL)	-0.32 [-0.40;-0.24]	-0.07 [-0.15;0.01]	-0.05 [-0.12;0.02]	-0.04 [-0.11;0.03]	-0.01 [-0.08;0.06]	-0.01 [-0.08;0.06]
p-value	1.19e-13	0.075	0.148	0.318	0.860	0.865
ln(GFAP)	-0.30 [-0.41;-0.20]	0.04 [-0.06;0.14]	-0.05 [-0.14;0.05]	-0.04 [-0.14;0.05]	-0.02 [-0.11;0.07]	-0.02 [-0.11;0.07]
p-value	1.23e-08	0.453	0.356	0.391	0.661	0.672
	B-SEVLT-Recall
ln(Aβ42/40)	0.19 [-0.01;0.38]	0.01 [-0.17;0.20]	0.03 [-0.15;0.21]	0.03 [-0.16;0.21]	-0.00 [-0.19;0.18]	-0.01 [-0.19;0.18]
p-value	0.064	0.897	0.734	0.774	0.966	0.950
ln(pTau-181)	-0.29 [-0.38;-0.21]	-0.09 [-0.17;-0.01]	-0.04 [-0.12;0.04]	-0.05 [-0.13;0.03]	-0.03 [-0.11;0.05]	-0.03 [-0.10;0.05]
p-value	9.11e-11	0.038	0.289	0.219	0.513	0.527
ln(NfL)	-0.30 [-0.38;-0.22]	-0.05 [-0.14;0.03]	-0.04 [-0.12;0.04]	-0.02 [-0.10;0.05]	0.00 [-0.08;0.08]	0.00 [-0.08;0.08]
p-value	3.55e-12	0.201	0.280	0.539	0.932	0.921
ln(GFAP)	-0.29 [-0.39;-0.20]	0.03 [-0.06;0.12]	-0.03 [-0.12;0.06]	-0.02 [-0.11;0.07]	0.00 [-0.09;0.09]	0.00 [-0.08;0.09]
p-value	7.12e-09	0.513	0.554	0.675	0.983	0.933
	Word Fluency
ln(Aβ42/40)	0.23 [0.02;0.44]	0.16 [-0.04;0.37]	0.19 [0.01;0.37]	0.17 [-0.02;0.35]	0.15 [-0.03;0.33]	0.16 [-0.02;0.34]
p-value	0.030	0.118	0.043	0.080	0.106	0.076
ln(pTau-181)	-0.02 [-0.11;0.07]	0.07 [-0.01;0.16]	0.04 [-0.03;0.12]	0.05 [-0.03;0.12]	0.06 [-0.01;0.14]	0.06 [-0.02;0.13]
p-value	0.709	0.090	0.259	0.225	0.110	0.136
ln(NfL)	-0.11 [-0.18;-0.04]	-0.01 [-0.08;0.06]	-0.03 [-0.10;0.04]	-0.04 [-0.11;0.03]	-0.02 [-0.09;0.05]	-0.03 [-0.10;0.04]
p-value	0.003	0.785	0.341	0.249	0.508	0.449
ln(GFAP)	-0.05 [-0.14;0.03]	0.10 [0.01;0.18]	0.07 [-0.02;0.15]	0.04 [-0.05;0.13]	0.05 [-0.03;0.14]	0.05 [-0.04;0.14]
p-value	0.229	0.035	0.134	0.344	0.230	0.289
	Digit Symbol Substitution
ln(Aβ42/40)	0.29 [0.10;0.47]	0.06 [-0.12;0.24]	0.10 [-0.06;0.25]	0.08 [-0.07;0.24]	0.07 [-0.09;0.23]	0.07 [-0.09;0.23]
p-value	0.002	0.498	0.216	0.293	0.388	0.369
ln(pTau-181)	-0.27 [-0.36;-0.17]	0.01 [-0.08;0.10]	-0.03 [-0.10;0.05]	-0.02 [-0.09;0.05]	-0.00 [-0.07;0.07]	-0.00 [-0.08;0.07]
p-value	2.74e-08	0.842	0.468	0.589	0.953	0.924
ln(NfL)	-0.37 [-0.45;-0.29]	-0.05 [-0.13;0.03]	-0.09 [-0.16;-0.03]	-0.09 [-0.15;-0.02]	-0.07 [-0.13;-0.01]	-0.07 [-0.13;-0.01]
p-value	2.25e-17	0.224	0.003	0.006	0.029	0.028
ln(GFAP)	-0.34 [-0.42;-0.25]	0.10 [0.02;0.18]	0.05 [-0.03;0.13]	0.04 [-0.04;0.12]	0.06 [-0.02;0.13]	0.06 [-0.02;0.13]
p-value	1.84e-13	0.020	0.238	0.292	0.136	0.141
(ii) MCI (N=539)
	M0	M1	M2	M3	M4	M5
	b[CI95]	b[CI95]	b[CI95]	b[CI95]	b[CI95]	b[CI95]
	Global Cognition
ln(Aβ42/40)	0.20 [-0.12;0.52]	0.09 [-0.24;0.42]	0.12 [-0.15;0.40]	0.11 [-0.17;0.38]	0.13 [-0.15;0.40]	0.12 [-0.15;0.40]
p-value	0.217	0.589	0.373	0.455	0.366	0.376
ln(pTau-181)	-0.28 [-0.40;-0.17]	-0.21 [-0.33;-0.08]	-0.17 [-0.28;-0.06]	-0.17 [-0.29;-0.06]	-0.20 [-0.32;-0.08]	-0.19 [-0.31;-0.07]
p-value	2.85e-06	0.001	0.002	0.002	0.001	0.002
ln(NfL)	-0.24 [-0.36;-0.11]	-0.11 [-0.24;0.02]	-0.06 [-0.17;0.05]	-0.08 [-0.20;0.03]	-0.13 [-0.26;-0.01]	-0.13 [-0.26;-0.01]
p-value	0.0002	0.102	0.296	0.159	0.036	0.035
ln(GFAP)	-0.27 [-0.45;-0.08]	-0.08 [-0.28;0.12]	-0.15 [-0.31;0.01]	-0.19 [-0.34;-0.04]	-0.22 [-0.37;-0.07]	-0.22 [-0.37;-0.07]
p-value	0.005	0.421	0.063	0.016	0.003	0.005
	B-SEVLT-Sum
ln(Aβ42/40)	0.26 [-0.20;0.73]	0.17 [-0.32;0.67]	0.11 [-0.31;0.53]	0.10 [-0.34;0.54]	0.13 [-0.31;0.56]	0.12 [-0.31;0.55]
p-value	0.269	0.490	0.601	0.649	0.570	0.586
ln(pTau-181)	-0.35 [-0.54;-0.16]	-0.29 [-0.49;-0.09]	-0.23 [-0.42;-0.04]	-0.25 [-0.44;-0.07]	-0.29 [-0.48;-0.10]	-0.28 [-0.47;-0.09]
p-value	0.000241	0.005	0.020	0.007	0.004	0.004
ln(NfL)	-0.30 [-0.46;-0.14]	-0.20 [-0.37;-0.03]	-0.11 [-0.28;0.06]	-0.18 [-0.35;-0.01]	-0.26 [-0.44;-0.07]	-0.26 [-0.44;-0.07]
p-value	0.000276	0.024	0.210	0.038	0.006	0.006
ln(GFAP)	-0.33 [-0.58;-0.08]	-0.19 [-0.48;0.09]	-0.28 [-0.52;-0.05]	-0.31 [-0.52;-0.10]	-0.36 [-0.57;-0.15]	-0.35 [-0.56;-0.14]
p-value	0.011	0.181	0.019	0.004	0.001	0.001
	B-SEVLT-Recall
ln(Aβ42/40)	0.07 [-0.38;0.51]	-0.05 [-0.50;0.40]	-0.05 [-0.46;0.36]	-0.06 [-0.48;0.35]	-0.06 [-0.48;0.35]	-0.07 [-0.49;0.35]
p-value	0.774	0.827	0.818	0.763	0.765	0.750
ln(pTau-181)	-0.33 [-0.50;-0.17]	-0.26 [-0.45;-0.07]	-0.19 [-0.35;-0.02]	-0.18 [-0.35;-0.01]	-0.19 [-0.38;-0.01]	-0.18 [-0.37;0.00]
p-value	0.000109	0.007	0.030	0.039	0.042	0.051
ln(NfL)	-0.24 [-0.41;-0.07]	-0.12 [-0.29;0.06]	-0.03 [-0.20;0.14]	-0.04 [-0.21;0.13]	-0.07 [-0.25;0.11]	-0.07 [-0.25;0.11]
p-value	0.007	0.192	0.718	0.628	0.466	0.456
ln(GFAP)	-0.32 [-0.56;-0.09]	-0.16 [-0.39;0.07]	-0.21 [-0.41;0.00]	-0.20 [-0.41;0.01]	-0.22 [-0.43;-0.02]	-0.21 [-0.42;-0.01]
p-value	0.007	0.179	0.051	0.059	0.034	0.044
	Word Fluency
ln(Aβ42/40)	0.32 [-0.19;0.83]	0.28 [-0.23;0.79]	0.38 [-0.13;0.89]	0.36 [-0.14;0.86]	0.39 [-0.10;0.87]	0.39 [-0.09;0.87]
p-value	0.224	0.287	0.148	0.164	0.118	0.113
ln(pTau-181)	-0.25 [-0.43;-0.08]	-0.23 [-0.42;-0.04]	-0.20 [-0.37;-0.03]	-0.19 [-0.35;-0.02]	-0.21 [-0.38;-0.04]	-0.21 [-0.38;-0.04]
p-value	0.005	0.018	0.018	0.027	0.016	0.016
ln(NfL)	-0.11 [-0.30;0.07]	-0.06 [-0.26;0.15]	-0.03 [-0.21;0.15]	-0.05 [-0.23;0.13]	-0.11 [-0.30;0.08]	-0.11 [-0.30;0.08]
p-value	0.230	0.601	0.767	0.584	0.267	0.266
ln(GFAP)	-0.04 [-0.29;0.21]	0.05 [-0.27;0.37]	0.01 [-0.24;0.27]	-0.06 [-0.29;0.17]	-0.10 [-0.32;0.13]	-0.10 [-0.33;0.12]
p-value	0.746	0.762	0.913	0.597	0.404	0.373
	Digit Symbol Substitution
ln(Aβ42/40)	0.16 [-0.25;0.57]	-0.03 [-0.43;0.36]	0.05 [-0.28;0.39]	0.03 [-0.29;0.34]	0.05 [-0.27;0.37]	0.05 [-0.27;0.37]
p-value	0.451	0.864	0.751	0.869	0.753	0.748
ln(pTau-181)	-0.21 [-0.43;0.02]	-0.06 [-0.26;0.13]	-0.08 [-0.20;0.03]	-0.09 [-0.20;0.03]	-0.10 [-0.22;0.02]	-0.10 [-0.22;0.03]
p-value	0.068	0.530	0.159	0.141	0.114	0.120
ln(NfL)	-0.32 [-0.49;-0.16]	-0.08 [-0.25;0.08]	-0.09 [-0.21;0.02]	-0.08 [-0.20;0.04]	-0.13 [-0.26;0.01]	-0.13 [-0.26;0.00]
p-value	0.000135	0.325	0.109	0.171	0.060	0.059
ln(GFAP)	-0.39 [-0.62;-0.16]	-0.05 [-0.26;0.17]	-0.16 [-0.32;0.01]	-0.20 [-0.36;-0.03]	-0.23 [-0.40;-0.06]	-0.24 [-0.41;-0.06]
p-value	0.001	0.682	0.061	0.020	0.008	0.007
Note 1: Results are derived from survey-weighted linear regression models using data from SOL-INCA (unweighted n = 5,730).
Note 2: Global cognition score is average of z-scored domain-specific cognitive test scores (M[SD]=-0.00[0.79]).
Note 3: M0 is an unadjusted model; M1 is adjusted for age; M2 is additionally adjusted for sex, education, Hispanic/Latino background, and field center; M3 is additionally adjusted for BMI, diabetes, hypertension, and dyslipidemia; M4 is additionally adjusted for CKD; and M5 is additionally adjusted for APOE ε4 genotype.
Note 4: Values near zero may appear as ±0.00.
Abbreviations: Aβ = amyloid-beta, b = regression coefficient, B-SEVLT = Brief-Spanish English Verbal Learning Test, CI = confidence interval, GFAP = glial fibrillary acidic protein, NfL= neurofilament light, pTau = phosphorylated tau
