# Supplementary material for: Alzheimer’s disease plasma biomarkers are associated with cognitive performance among Hispanic/Latino adults
Source: Commun Med (Lond). 2025 Dec 15;6:33. doi: 10.1038/s43856-025-01295-7 (PMC12815935; doi:10.1038/s43856-025-01295-7)
Supplement: Supplementary file 9 — Supplementary Data 6 [file 43856_2025_1295_MOESM9_ESM.xlsx]

## Sheet: S6. All biomarkers
	M6
	b[CI95]
	Global Cognition
ln(Aβ42/40)	0.05 [-0.07;0.17]
p-value	0.436
ln(pTau-181)	-0.02 [-0.08;0.04]
p-value	0.618
ln(NfL)	-0.06 [-0.13;-0.00]
p-value	0.040
ln(GFAP)	0.00 [-0.08;0.08]
p-value	0.947
	B-SEVLT-Sum
ln(Aβ42/40)	0.09 [-0.08;0.25]
p-value	0.297
ln(pTau-181)	-0.04 [-0.12;0.04]
p-value	0.330
ln(NfL)	-0.05 [-0.13;0.04]
p-value	0.279
ln(GFAP)	-0.07 [-0.18;0.04]
p-value	0.218
	B-SEVLT-Recall
ln(Aβ42/40)	-0.03 [-0.21;0.16]
p-value	0.760
ln(pTau-181)	-0.07 [-0.16;0.02]
p-value	0.147
ln(NfL)	0.00 [-0.09;0.09]
p-value	0.980
ln(GFAP)	-0.05 [-0.16;0.05]
p-value	0.316
	Word Fluency
ln(Aβ42/40)	0.11 [-0.05;0.27]
p-value	0.189
ln(pTau-181)	0.04 [-0.05;0.12]
p-value	0.428
ln(NfL)	-0.09 [-0.18;-0.01]
p-value	0.026
ln(GFAP)	0.08 [-0.02;0.18]
p-value	0.104
	Digit Symbol Substitution
ln(Aβ42/40)	0.02 [-0.12;0.16]
p-value	0.788
ln(pTau-181)	-0.00 [-0.08;0.07]
p-value	0.955
ln(NfL)	-0.12 [-0.20;-0.05]
p-value	0.002
ln(GFAP)	0.07 [-0.02;0.16]
p-value	0.125
Note 1: Results are derived from survey-weighted linear regression models using data from SOL-INCA (unweighted n = 5,730).
Note 2: Global cognition score is average of z-scored domain-specific cognitive test scores (M[SD]=-0.00[0.79]).
Note 3: M6 includes all log-transformed plasma biomarkers simultaneously and is adjusted for full covariates (age, sex, education, Hispanic/Latino background, field center, BMI, diabetes, hypertension, dyslipidemia, CKD, and APOE ε4 genotype.
Note 4: Values near zero may appear as ±0.00.
Abbreviations: Aβ = amyloid-beta, b = regression coefficient, B-SEVLT = Brief-Spanish English Verbal Learning Test, CI = confidence interval, GFAP = glial fibrillary acidic protein, NfL= neurofilament light, pTau = phosphorylated tau
