# Supplementary material for: Alzheimer’s disease plasma biomarkers are associated with cognitive performance among Hispanic/Latino adults
Source: Commun Med (Lond). 2025 Dec 15;6:33. doi: 10.1038/s43856-025-01295-7 (PMC12815935; doi:10.1038/s43856-025-01295-7)
Supplement: Supplementary file 10 — Supplementary Data 7 [file 43856_2025_1295_MOESM10_ESM.xlsx]

## Sheet: S7. NonLog; 3SD
(N=5730)
	M0	M1	M2	M3	M4	M5
Exposure (Standardized)	b[CI95]	b[CI95]	b[CI95]	b[CI95]	b[CI95]	b[CI95]
	Global Cognition
Aβ42/40	0.06 [0.03;0.09]	0.02 [-0.01;0.05]	0.03 [-0.00;0.05]	0.02 [-0.00;0.05]	0.02 [-0.01;0.04]	0.02 [-0.01;0.04]
p-value	0.000145	0.262	0.0548	0.111	0.187	0.177
pTau-181	-0.16 [-0.19;-0.12]	-0.05 [-0.09;-0.02]	-0.05 [-0.07;-0.02]	-0.04 [-0.07;-0.02]	-0.04 [-0.07;-0.01]	-0.04 [-0.07;-0.01]
p-value	2.46e-19	0.000582	0.00133	0.00185	0.00788	0.00738
NfL	-0.18 [-0.21;-0.15]	-0.06 [-0.09;-0.03]	-0.05 [-0.08;-0.03]	-0.05 [-0.08;-0.02]	-0.04 [-0.07;-0.01]	-0.04 [-0.07;-0.01]
p-value	8.54e-27	0.000349	9.14e-05	0.000382	0.00646	0.00642
GFAP	-0.17 [-0.20;-0.13]	-0.01 [-0.05;0.03]	-0.03 [-0.07;0.00]	-0.04 [-0.07;-0.00]	-0.03 [-0.07;0.00]	-0.03 [-0.07;0.00]
p-value	1.78e-18	0.629	0.0579	0.0274	0.0768	0.0719
	B-SEVLT-Sum
Aβ42/40	0.06 [0.02;0.10]	0.02 [-0.02;0.06]	0.03 [-0.01;0.07]	0.03 [-0.01;0.06]	0.02 [-0.01;0.06]	0.02 [-0.01;0.06]
p-value	0.00165	0.326	0.0927	0.125	0.213	0.233
pTau-181	-0.20 [-0.24;-0.16]	-0.09 [-0.13;-0.05]	-0.07 [-0.11;-0.03]	-0.07 [-0.11;-0.03]	-0.06 [-0.10;-0.02]	-0.06 [-0.10;-0.02]
p-value	1.08e-19	4.58e-06	0.000485	0.000544	0.00235	0.00244
NfL	-0.21 [-0.25;-0.17]	-0.08 [-0.12;-0.04]	-0.07 [-0.11;-0.03]	-0.07 [-0.11;-0.02]	-0.05 [-0.10;-0.01]	-0.05 [-0.10;-0.01]
p-value	4.3e-22	0.000116	0.000753	0.00168	0.0148	0.015
GFAP	-0.20 [-0.25;-0.15]	-0.03 [-0.08;0.02]	-0.07 [-0.12;-0.02]	-0.07 [-0.12;-0.02]	-0.06 [-0.11;-0.02]	-0.06 [-0.11;-0.01]
p-value	3.59e-15	0.175	0.00477	0.00295	0.0097	0.011
	B-SEVLT-Recall
Aβ42/40	0.05 [0.00;0.09]	0.00 [-0.04;0.04]	0.01 [-0.03;0.05]	0.01 [-0.03;0.05]	0.00 [-0.04;0.04]	0.00 [-0.04;0.04]
p-value	0.0309	0.887	0.674	0.754	0.961	0.997
pTau-181	-0.19 [-0.23;-0.14]	-0.08 [-0.12;-0.04]	-0.06 [-0.10;-0.02]	-0.06 [-0.10;-0.02]	-0.05 [-0.09;-0.01]	-0.05 [-0.09;-0.01]
p-value	4.75e-18	5.44e-05	0.00362	0.00334	0.0131	0.015
NfL	-0.19 [-0.24;-0.15]	-0.06 [-0.11;-0.02]	-0.05 [-0.09;-0.01]	-0.04 [-0.09;-0.00]	-0.03 [-0.08;0.01]	-0.03 [-0.07;0.01]
p-value	2.45e-18	0.00324	0.0125	0.0428	0.188	0.19
GFAP	-0.19 [-0.24;-0.15]	-0.03 [-0.08;0.01]	-0.06 [-0.10;-0.01]	-0.05 [-0.10;-0.01]	-0.05 [-0.09;0.00]	-0.05 [-0.09;0.00]
p-value	7.04e-15	0.173	0.0211	0.0209	0.055	0.0639
	Word Fluency
Aβ42/40	0.06 [0.02;0.10]	0.04 [-0.00;0.08]	0.04 [0.01;0.08]	0.04 [0.00;0.08]	0.04 [-0.00;0.07]	0.04 [0.00;0.07]
p-value	0.00686	0.072	0.0192	0.0498	0.062	0.041
pTau-181	-0.07 [-0.11;-0.02]	-0.02 [-0.06;0.03]	-0.02 [-0.06;0.02]	-0.02 [-0.06;0.02]	-0.01 [-0.06;0.03]	-0.02 [-0.06;0.03]
p-value	0.00277	0.454	0.32	0.386	0.53	0.452
NfL	-0.08 [-0.12;-0.04]	-0.01 [-0.06;0.03]	-0.02 [-0.06;0.02]	-0.02 [-0.06;0.02]	-0.01 [-0.05;0.03]	-0.01 [-0.05;0.03]
p-value	0.000267	0.528	0.413	0.429	0.685	0.67
GFAP	-0.06 [-0.11;-0.02]	0.02 [-0.03;0.07]	0.01 [-0.04;0.05]	-0.01 [-0.05;0.04]	-0.00 [-0.04;0.04]	-0.00 [-0.05;0.04]
p-value	0.0042	0.402	0.767	0.799	0.994	0.855
	Digit Symbol Substitution
Aβ42/40	0.06 [0.03;0.10]	0.01 [-0.03;0.04]	0.02 [-0.01;0.05]	0.01 [-0.02;0.04]	0.01 [-0.02;0.04]	0.01 [-0.02;0.04]
p-value	0.000357	0.659	0.213	0.354	0.449	0.42
pTau-181	-0.18 [-0.22;-0.13]	-0.03 [-0.07;0.01]	-0.04 [-0.08;-0.01]	-0.04 [-0.07;-0.01]	-0.03 [-0.07;-0.00]	-0.03 [-0.07;-0.00]
p-value	2.3e-15	0.114	0.0114	0.0204	0.0462	0.0415
NfL	-0.24 [-0.28;-0.20]	-0.07 [-0.11;-0.03]	-0.09 [-0.12;-0.06]	-0.08 [-0.11;-0.05]	-0.07 [-0.11;-0.04]	-0.07 [-0.11;-0.04]
p-value	2.11e-32	0.000233	3.15e-08	3.07e-07	3.31e-06	3.03e-06
GFAP	-0.21 [-0.25;-0.17]	0.01 [-0.03;0.06]	-0.01 [-0.05;0.02]	-0.02 [-0.06;0.02]	-0.01 [-0.05;0.03]	-0.01 [-0.05;0.02]
p-value	3.58e-20	0.569	0.465	0.321	0.552	0.514
Note 1: Results are derived from survey-weighted linear regression models using data from SOL-INCA (unweighted n = 5,730).
Note 2: Global cognition score is average of z-scored domain-specific cognitive test scores (M[SD]=-0.00[0.79]).
Note 3: Plasma biomarkers were z-scored prior to modeling to allow interpretation of the regression coefficients per one SD change in the plasma biomarkers
Note 4: M0 is an unadjusted model; M1 is adjusted for age; M2 is additionally adjusted for sex, education, Hispanic/Latino background, and field center; M3 is additionally adjusted for BMI, diabetes, hypertension, and dyslipidemia; M4 is additionally adjusted for CKD; and M5 is additionally adjusted for APOE ε4 genotype.
Note 5: Values near zero may appear as ±0.00.
Abbreviations: Aβ = amyloid-beta, b = regression coefficient, B-SEVLT = Brief-Spanish English Verbal Learning Test, CI = confidence interval, GFAP = glial fibrillary acidic protein, NfL= neurofilament light, pTau = phosphorylated tau, SD = standard deviations
